# Supplementary material for: Novel Inositol 1,4,5-Trisphosphate Receptor Inhibitor Antagonizes Hepatic Stellate Cell Activation: A Potential Drug to Treat Liver Fibrosis
Source: Cells. 2024 Apr 30;13(9):765. doi: 10.3390/cells13090765 (PMC11083487; doi:10.3390/cells13090765)
Supplement: Supplementary file 1 [file cells-13-00765-s001.zip]

Archive with 2 entries (2 files):
- Supplementary data.pdf
- Supplementary video S1.pptx
